# Supplementary material for: Evaluation of triflumuron and pyriproxyfen as alternative candidates to control house fly, Musca domestica L. (Diptera: Muscidae), in Riyadh city, Saudi Arabia
Source: PLoS One. 2021 Apr 8;16(4):e0249496. doi: 10.1371/journal.pone.0249496 (PMC8031380; doi:10.1371/journal.pone.0249496)
Supplement: S2 File — (ZIP) [file pone.0249496.s002.zip]

Archive with 14 entries (12 files):
- S2_File/Pyriproxyfen/
- S2_File/Pyriproxyfen/ldp_line_inputs_pyr_aziziyah.xls
- S2_File/Pyriproxyfen/ldp_line_inputs_pyr_lab.xls
- S2_File/Pyriproxyfen/ldp_line_inputs_pyr_Munsiyah.xls
- S2_File/Pyriproxyfen/ldp_line_inputs_pyr_northside.xls
- S2_File/Pyriproxyfen/ldp_line_inputs_pyr_saadah.xls
- S2_File/Pyriproxyfen/ldp_line_inputs_pyr_west.xls
- S2_File/Triflumuron/
- S2_File/Triflumuron/ldp_line_inputs_tri_aziziyah.xls
- S2_File/Triflumuron/ldp_line_inputs_tri_lab.xls
- S2_File/Triflumuron/ldp_line_inputs_tri_Munsiyah.xls
- S2_File/Triflumuron/ldp_line_inputs_tri_northside.xls
- S2_File/Triflumuron/ldp_line_inputs_tri_saadah.xls
- S2_File/Triflumuron/ldp_line_inputs_tri_west.xls
