# Supplementary material for: Evaluation of triflumuron and pyriproxyfen as alternative candidates to control house fly, Musca domestica L. (Diptera: Muscidae), in Riyadh city, Saudi Arabia
Source: PLoS One. 2021 Apr 8;16(4):e0249496. doi: 10.1371/journal.pone.0249496 (PMC8031380; doi:10.1371/journal.pone.0249496)
Supplement: S2 File — (ZIP) [file pone.0249496.s002.zip › S2_File/Pyriproxyfen/ldp_line_inputs_pyr_west.xls]

## Sheet: Sheet1
20	100
10	90
5	73.3333
2.5	66.6667
1.25	51.6129
0.625	43.3333
0.3125	26.6667
0.1563	13.3333
