# Supplementary material for: Evaluation of triflumuron and pyriproxyfen as alternative candidates to control house fly, Musca domestica L. (Diptera: Muscidae), in Riyadh city, Saudi Arabia
Source: PLoS One. 2021 Apr 8;16(4):e0249496. doi: 10.1371/journal.pone.0249496 (PMC8031380; doi:10.1371/journal.pone.0249496)
Supplement: S2 File — (ZIP) [file pone.0249496.s002.zip › S2_File/Triflumuron/ldp_line_inputs_tri_saadah.xls]

## Sheet: Sheet1
20	76.6333
10	63.3
5	29.9667
2.5	33.3
1.25	19.9667
0.625	9.9667
0.3125	6.6333
0.15625	3.3667
