# Supplementary material for: Evaluation of triflumuron and pyriproxyfen as alternative candidates to control house fly, Musca domestica L. (Diptera: Muscidae), in Riyadh city, Saudi Arabia
Source: PLoS One. 2021 Apr 8;16(4):e0249496. doi: 10.1371/journal.pone.0249496 (PMC8031380; doi:10.1371/journal.pone.0249496)
Supplement: S2 File — (ZIP) [file pone.0249496.s002.zip › S2_File/Triflumuron/ldp_line_inputs_tri_west.xls]

## Sheet: Sheet1
Conc.	% Mortality
20	93.3333
10	93.3333
5	53.3333
2.5	16.129
1.25	13.3333
0.625	10
0.3125	6.6667
