# Supplementary material for: Evaluation of triflumuron and pyriproxyfen as alternative candidates to control house fly, Musca domestica L. (Diptera: Muscidae), in Riyadh city, Saudi Arabia
Source: PLoS One. 2021 Apr 8;16(4):e0249496. doi: 10.1371/journal.pone.0249496 (PMC8031380; doi:10.1371/journal.pone.0249496)
Supplement: S3 File — (ZIP) [file pone.0249496.s003.zip]

Archive with 58 entries (52 files):
- S3_File/Al-Munsiyah_Pyriproxyfen.ldp
- S3_File/Al-Munsiyah_Triflumu.ldp
- S3_File/As Saadah_Pyriproxyf.ldp
- S3_File/As Saadah_Triflumuro.ldp
- S3_File/Aziziyah_Pyriproxyfe.ldp
- S3_File/Aziziyah_Triflumuron.ldp
- S3_File/inputs/
- S3_File/inputs/Pyriproxyfen/
- S3_File/inputs/Pyriproxyfen/ldp_line_inputs_pyr_aziziyah.xls
- S3_File/inputs/Pyriproxyfen/ldp_line_inputs_pyr_lab.xls
- S3_File/inputs/Pyriproxyfen/ldp_line_inputs_pyr_Munsiyah.xls
- S3_File/inputs/Pyriproxyfen/ldp_line_inputs_pyr_northside.xls
- S3_File/inputs/Pyriproxyfen/ldp_line_inputs_pyr_saadah.xls
- S3_File/inputs/Pyriproxyfen/ldp_line_inputs_pyr_west.xls
- S3_File/inputs/Triflumuron/
- S3_File/inputs/Triflumuron/ldp_line_inputs_tri_aziziyah.xls
- S3_File/inputs/Triflumuron/ldp_line_inputs_tri_lab.xls
- S3_File/inputs/Triflumuron/ldp_line_inputs_tri_Munsiyah.xls
- S3_File/inputs/Triflumuron/ldp_line_inputs_tri_northside.xls
- S3_File/inputs/Triflumuron/ldp_line_inputs_tri_saadah.xls
- S3_File/inputs/Triflumuron/ldp_line_inputs_tri_west.xls
- S3_File/Lab_Pyriproxyfen.ldp
- S3_File/Lab_Triflumuron.ldp
- S3_File/Northside_Pyriproxyf.ldp
- S3_File/Northside_Triflumuro.ldp
- S3_File/outputs/
- S3_File/outputs/Pyriproxyfen/
- S3_File/outputs/Pyriproxyfen/ldp_line_inputs_pyr_As Saadah.bmp
- S3_File/outputs/Pyriproxyfen/ldp_line_inputs_pyr_As Saadah.xls
- S3_File/outputs/Pyriproxyfen/ldp_line_inputs_pyr_Aziziyah.bmp
- S3_File/outputs/Pyriproxyfen/ldp_line_inputs_pyr_Aziziyah.xls
- S3_File/outputs/Pyriproxyfen/ldp_line_inputs_pyr_lab.bmp
- S3_File/outputs/Pyriproxyfen/ldp_line_inputs_pyr_lab.xls
- S3_File/outputs/Pyriproxyfen/ldp_line_inputs_pyr_Munsiyah.bmp
- S3_File/outputs/Pyriproxyfen/ldp_line_inputs_pyr_Munsiyah.xls
- S3_File/outputs/Pyriproxyfen/ldp_line_inputs_pyr_northside.bmp
- S3_File/outputs/Pyriproxyfen/ldp_line_inputs_pyr_northside.xls
- S3_File/outputs/Pyriproxyfen/ldp_line_inputs_pyr_west.bmp
- S3_File/outputs/Pyriproxyfen/ldp_line_inputs_pyr_west.xls
- S3_File/outputs/pyriproxyfen_compare.bmp
- S3_File/outputs/pyriproxyfen_compare.xls
- S3_File/outputs/Triflumuron/
- S3_File/outputs/Triflumuron/ldp_line_inputs_tri_As Saadah.bmp
- S3_File/outputs/Triflumuron/ldp_line_inputs_tri_As Saadah.xls
- S3_File/outputs/Triflumuron/ldp_line_inputs_tri_Aziziyah.bmp
- S3_File/outputs/Triflumuron/ldp_line_inputs_tri_Aziziyah.xls
- S3_File/outputs/Triflumuron/ldp_line_inputs_tri_lab.bmp
- S3_File/outputs/Triflumuron/ldp_line_inputs_tri_lab.xls
- S3_File/outputs/Triflumuron/ldp_line_inputs_tri_Munsiyah.bmp
- S3_File/outputs/Triflumuron/ldp_line_inputs_tri_Munsiyah.xls
- S3_File/outputs/Triflumuron/ldp_line_inputs_tri_northside.bmp
- S3_File/outputs/Triflumuron/ldp_line_inputs_tri_northside.xls
- S3_File/outputs/Triflumuron/ldp_line_inputs_tri_west.bmp
- S3_File/outputs/Triflumuron/ldp_line_inputs_tri_west.xls
- S3_File/outputs/triflumuron_compare.bmp
- S3_File/outputs/triflumuron_compare.xls
- S3_File/West Riyadh_Triflumu.ldp
- S3_File/WestRiyadh_Pyriproxy.ldp
