# Supplementary material for: Evaluation of triflumuron and pyriproxyfen as alternative candidates to control house fly, Musca domestica L. (Diptera: Muscidae), in Riyadh city, Saudi Arabia
Source: PLoS One. 2021 Apr 8;16(4):e0249496. doi: 10.1371/journal.pone.0249496 (PMC8031380; doi:10.1371/journal.pone.0249496)
Supplement: S3 File — (ZIP) [file pone.0249496.s003.zip › S3_File/Aziziyah_Pyriproxyfe.ldp]

2,"","","","",""
2,0,"ppm","",2,"Dose","LD","",0,"0.05",0,1
8,4
"T","0.3125","13.300","0.98843587638T","T","0.625","49.967","0.99531099159T","T","1.25","66.633","1.00223392702T","T","2.5","73.300","1.00920501527T","T","5","83.300","1.01622459127T","T","10","96.633","1.02329299228T","Aziziyah_Pyriproxyfen","","",""
