# Supplementary material for: Evaluation of triflumuron and pyriproxyfen as alternative candidates to control house fly, Musca domestica L. (Diptera: Muscidae), in Riyadh city, Saudi Arabia
Source: PLoS One. 2021 Apr 8;16(4):e0249496. doi: 10.1371/journal.pone.0249496 (PMC8031380; doi:10.1371/journal.pone.0249496)
Supplement: S3 File — (ZIP) [file pone.0249496.s003.zip › S3_File/Northside_Pyriproxyf.ldp]

2,"","","","",""
2,0,"ppm","",2,"Dose","LD","",0,"0.05",0,1
9,4
"T","0.1563","6.667","0.98161139170T","T","0.3125","16.667","0.98843587638T","T","0.625","33.333","0.99531099159T","T","1.25","60.000","1.00223392702T","T","2.5","73.333","1.00920501527T","T","5","76.667","1.01622459127T","T","10","96.667","1.02329299228T","Northside_Pyriproxyfen","","",""
