# Supplementary material for: Evaluation of triflumuron and pyriproxyfen as alternative candidates to control house fly, Musca domestica L. (Diptera: Muscidae), in Riyadh city, Saudi Arabia
Source: PLoS One. 2021 Apr 8;16(4):e0249496. doi: 10.1371/journal.pone.0249496 (PMC8031380; doi:10.1371/journal.pone.0249496)
Supplement: S3 File — (ZIP) [file pone.0249496.s003.zip › S3_File/outputs/Pyriproxyfen/ldp_line_inputs_pyr_As Saadah.xls]

Con.	Con. * 10	Log (Con. * 10)	Treated	Observed response %	Linear response %	Linear probit
0.1563	1.563	0.1940	100	6.633	8.86360	3.6504
0.3125	3.125	0.4949	100	23.300	21.1450	4.1986
0.625	6.25	0.7959	100	39.967	40.0069	4.7469
1.25	12.5	1.0969	100	63.300	61.6068	5.2952
2.5	25	1.3979	100	79.967	80.0528	5.8435
10	100	2.0000	100	96.633	97.3443	6.9403


Slope	1.8217	+/-  0.1326	
Chi	1.2363	tabulated  9.5	
p	0.8721		
h	0.3091		
g	0.0204		
r	0.9972	tabulated  0.811	
			


LC	Con.	Lower limit	Upper limit	
	ppm	ppm	ppm	
25	0.3669	0.2979	0.4372	
50	0.8607	0.7396	1.0038	
75	2.0189	1.6815	2.5171	
90	4.3489	3.3775	6.0033	
95	6.8836	5.0903	10.1718	
99	16.288	10.9199	27.516	
10	0.1703	0.1253	0.217	
