# Supplementary material for: Evaluation of triflumuron and pyriproxyfen as alternative candidates to control house fly, Musca domestica L. (Diptera: Muscidae), in Riyadh city, Saudi Arabia
Source: PLoS One. 2021 Apr 8;16(4):e0249496. doi: 10.1371/journal.pone.0249496 (PMC8031380; doi:10.1371/journal.pone.0249496)
Supplement: S3 File — (ZIP) [file pone.0249496.s003.zip › S3_File/outputs/Pyriproxyfen/ldp_line_inputs_pyr_Aziziyah.xls]

Con.	Con. * 10	Log (Con. * 10)	Treated	Observed response %	Linear response %	Linear probit
0.3125	3.125	0.4949	100	13.300	24.2295	4.3010
0.625	6.25	0.7959	100	49.967	40.2395	4.7529
1.25	12.5	1.0969	100	66.633	58.1113	5.2048
2.5	25	1.3979	100	73.300	74.4272	5.6566
5	50	1.6990	100	83.300	86.6151	6.1087
10	100	2.0000	100	96.633	94.0637	6.5605


Slope	1.5013	+/-  0.1285	
Chi	15.0596	tabulated  9.5	
p	0.0046		
h	3.7649		
g	0.2127		
r	0.9668	tabulated  0.811	
			


LC	Con.	Lower limit	Upper limit	
	ppm	ppm	ppm	
25	0.3245	0.1106	0.4435	
50	0.9131	0.4711	1.442	
75	2.5692	1.7133	5.4894	
90	6.5192	4.8349	20.7129	
95	11.3813	8.7002	47.4061	
99	32.3654	25.3053	231.8147	
10	0.1279	0.0277	0.1661	
