# Supplementary material for: Evaluation of triflumuron and pyriproxyfen as alternative candidates to control house fly, Musca domestica L. (Diptera: Muscidae), in Riyadh city, Saudi Arabia
Source: PLoS One. 2021 Apr 8;16(4):e0249496. doi: 10.1371/journal.pone.0249496 (PMC8031380; doi:10.1371/journal.pone.0249496)
Supplement: S3 File — (ZIP) [file pone.0249496.s003.zip › S3_File/outputs/Pyriproxyfen/ldp_line_inputs_pyr_lab.xls]

Con.	Con. * 100	Log (Con. * 100)	Treated	Observed response %	Linear response %	Linear probit
0.0391	3.91	0.5922	100	8.861	11.4716	3.7978
0.0781	7.81	0.8927	100	22.440	20.5173	4.1766
0.1563	15.63	1.1940	100	31.928	32.8687	4.5565
0.3125	31.25	1.4949	100	48.246	47.4414	4.9358
0.625	62.5	1.7959	100	73.300	62.3689	5.3152
1.25	125	2.0969	100	64.375	75.6352	5.6947
2.5	250	2.3979	100	86.956	85.8601	6.0742
5	500	2.6990	100	93.408	92.6879	6.4537
10	1000	3.0000	100	96.633	96.6341	6.8332


Slope	1.2607	+/-  0.0743	
Chi	13.1091	tabulated  14.1	
p	0.0695		
h	1.8727		
g	0.0133		
r	0.9873	tabulated  0.666	
			


LC	Con.	Lower limit	Upper limit	
	ppm	ppm	ppm	
25	0.1025	0.0783	0.1289	
50	0.3514	0.2924	0.4194	
75	1.2047	0.9882	1.5078	
90	3.6513	2.7772	5.0786	
95	7.0897	5.0955	10.625	
99	24.6116	15.7567	42.8243	
10	0.0338	0.023	0.0465	
