# Supplementary material for: Evaluation of triflumuron and pyriproxyfen as alternative candidates to control house fly, Musca domestica L. (Diptera: Muscidae), in Riyadh city, Saudi Arabia
Source: PLoS One. 2021 Apr 8;16(4):e0249496. doi: 10.1371/journal.pone.0249496 (PMC8031380; doi:10.1371/journal.pone.0249496)
Supplement: S3 File — (ZIP) [file pone.0249496.s003.zip › S3_File/outputs/Pyriproxyfen/ldp_line_inputs_pyr_Munsiyah.xls]

Con.	Con. * 10	Log (Con. * 10)	Treated	Observed response %	Linear response %	Linear probit
0.1563	1.563	0.1940	100	3.333	3.53973	3.1894
0.3125	3.125	0.4949	100	10.000	9.80675	3.7070
0.625	6.25	0.7959	100	20.000	21.9081	4.2247
2.5	25	1.3979	100	66.667	60.2603	5.2601
5	50	1.6990	100	74.194	78.1681	5.7780
10	100	2.0000	100	90.000	90.2373	6.2957
20	200	2.3010	100	96.667	96.4816	6.8134


Slope	1.7200	+/-  0.1003	
Chi	2.8838	tabulated  11.1	
p	0.7179		
h	0.5768		
g	0.0131		
r	0.9977	tabulated  0.755	
			


LC	Con.	Lower limit	Upper limit	
	ppm	ppm	ppm	
25	0.7154	0.5794	0.8605	
50	1.7648	1.4993	2.0728	
75	4.3536	3.6483	5.3097	
90	9.8135	7.8179	12.8636	
95	15.9607	12.2325	22.0283	
99	39.7399	28.0997	60.9025	
10	0.3174	0.2381	0.4033	
