# Supplementary material for: Evaluation of triflumuron and pyriproxyfen as alternative candidates to control house fly, Musca domestica L. (Diptera: Muscidae), in Riyadh city, Saudi Arabia
Source: PLoS One. 2021 Apr 8;16(4):e0249496. doi: 10.1371/journal.pone.0249496 (PMC8031380; doi:10.1371/journal.pone.0249496)
Supplement: S3 File — (ZIP) [file pone.0249496.s003.zip › S3_File/outputs/Pyriproxyfen/ldp_line_inputs_pyr_northside.xls]

Con.	Con. * 10	Log (Con. * 10)	Treated	Observed response %	Linear response %	Linear probit
0.1563	1.563	0.1940	100	6.667	8.88506	3.6518
0.3125	3.125	0.4949	100	16.667	18.7213	4.1117
0.625	6.25	0.7959	100	33.333	33.4211	4.5716
1.25	12.5	1.0969	100	60.000	51.2597	5.0316
2.5	25	1.3979	100	73.333	68.8478	5.4916
5	50	1.6990	100	76.667	82.9368	5.9518
10	100	2.0000	100	96.667	92.0939	6.4117


Slope	1.5282	+/-  0.1067	
Chi	8.3224	tabulated  11.1	
p	0.1393		
h	1.6645		
g	0.0187		
r	0.9854	tabulated  0.755	
			


LC	Con.	Lower limit	Upper limit	
	ppm	ppm	ppm	
25	0.4314	0.3404	0.5259	
50	1.1918	1.01	1.4066	
75	3.2929	2.6988	4.1773	
90	8.2194	6.2133	11.7074	
95	14.2092	10.1489	21.873	
99	39.6693	25.2982	71.1273	
10	0.1728	0.1215	0.2284	
