# Supplementary material for: Evaluation of triflumuron and pyriproxyfen as alternative candidates to control house fly, Musca domestica L. (Diptera: Muscidae), in Riyadh city, Saudi Arabia
Source: PLoS One. 2021 Apr 8;16(4):e0249496. doi: 10.1371/journal.pone.0249496 (PMC8031380; doi:10.1371/journal.pone.0249496)
Supplement: S3 File — (ZIP) [file pone.0249496.s003.zip › S3_File/outputs/Pyriproxyfen/ldp_line_inputs_pyr_west.xls]

Con.	Con. * 10	Log (Con. * 10)	Treated	Observed response %	Linear response %	Linear probit
0.1563	1.563	0.1940	100	13.333	15.6875	3.9924
0.3125	3.125	0.4949	100	26.667	25.7993	4.3504
0.625	6.25	0.7959	100	43.333	38.5377	4.7086
1.25	12.5	1.0969	100	51.613	52.6589	5.0667
2.5	25	1.3979	100	66.667	66.4525	5.4249
5	50	1.6990	100	73.333	78.3207	5.7832
10	100	2.0000	100	90.000	87.3069	6.1413


Slope	1.1899	+/-  0.0927	
Chi	3.5966	tabulated  11.1	
p	0.6088		
h	0.7193		
g	0.0233		
r	0.9907	tabulated  0.755	
			


LC	Con.	Lower limit	Upper limit	
	ppm	ppm	ppm	
25	0.2978	0.2146	0.3868	
50	1.0985	0.8982	1.338	
75	4.052	3.1673	5.4944	
90	13.1187	9.092	21.2205	
95	26.4982	16.905	48.1533	
99	99.0561	53.6633	225.7508	
10	0.092	0.0553	0.1354	
