# Supplementary material for: Evaluation of triflumuron and pyriproxyfen as alternative candidates to control house fly, Musca domestica L. (Diptera: Muscidae), in Riyadh city, Saudi Arabia
Source: PLoS One. 2021 Apr 8;16(4):e0249496. doi: 10.1371/journal.pone.0249496 (PMC8031380; doi:10.1371/journal.pone.0249496)
Supplement: S3 File — (ZIP) [file pone.0249496.s003.zip › S3_File/outputs/pyriproxyfen_compare.xls]

No	Line name	LC50	Lower limit	Upper limit	1	2	3	4	5	6	RR	Slope	Slope +/-	LC10	LC25	LC90	LC99
1	Lab_Pyriproxyfen	0.351	0.292	0.419	*						1.000	1.261	0.074	0.034	0.103	3.651	24.612
2	As Saadah_Pyriproxyf	0.861	0.74	1.004		*	*	*			2.453	1.822	0.133	0.170	0.367	4.349	16.288
3	Aziziyah_Pyriproxyfe	0.913	0.471	1.442		*	*	*	*		2.601	1.501	0.129	0.128	0.325	6.519	32.365
4	WestRiyadh_Pyriproxy	1.099	0.898	1.338		*	*	*	*		3.131	1.190	0.093	0.092	0.298	13.119	99.056
5	Northside_Pyriproxyf	1.192	1.01	1.407			*	*	*		3.396	1.528	0.107	0.173	0.431	8.219	39.669
6	Al-Munsiyah_Pyriproxyfen	1.765	1.499	2.073						*	5.028	1.720	0.100	0.317	0.715	9.814	39.740

 Resistance Ratio (RR) compared with Lab_Pyriproxyfen
