# Supplementary material for: Evaluation of triflumuron and pyriproxyfen as alternative candidates to control house fly, Musca domestica L. (Diptera: Muscidae), in Riyadh city, Saudi Arabia
Source: PLoS One. 2021 Apr 8;16(4):e0249496. doi: 10.1371/journal.pone.0249496 (PMC8031380; doi:10.1371/journal.pone.0249496)
Supplement: S3 File — (ZIP) [file pone.0249496.s003.zip › S3_File/outputs/Triflumuron/ldp_line_inputs_tri_As Saadah.xls]

Con.	Con. * 10	Log (Con. * 10)	Treated	Observed response %	Linear response %	Linear probit
0.15625	1.5625	0.1938	100	3.367	2.62718	3.0547
0.3125	3.125	0.4949	100	6.633	5.87413	3.4339
0.625	6.25	0.7959	100	9.967	11.7642	3.8129
1.25	12.5	1.0969	100	19.967	20.9505	4.1919
2.5	25	1.3979	100	33.300	33.3923	4.5709
10	100	2.0000	100	63.300	62.8890	5.3290
20	200	2.3010	100	76.633	76.0513	5.7080


Slope	1.2591	+/-  0.0897	
Chi	0.7555	tabulated  11.1	
p	0.9798		
h	0.1511		
g	0.0195		
r	0.9977	tabulated  0.755	
			


LC	Con.	Lower limit	Upper limit	
	ppm	ppm	ppm	
25	1.596	1.2669	1.9707	
50	5.4793	4.4027	7.0197	
75	18.8112	13.7993	27.7235	
90	57.0923	37.3745	98.5398	
95	110.946	67.4755	211.6294	
99	385.7285	203.2937	892.1654	
10	0.5259	0.3733	0.6948	
