# Supplementary material for: Evaluation of triflumuron and pyriproxyfen as alternative candidates to control house fly, Musca domestica L. (Diptera: Muscidae), in Riyadh city, Saudi Arabia
Source: PLoS One. 2021 Apr 8;16(4):e0249496. doi: 10.1371/journal.pone.0249496 (PMC8031380; doi:10.1371/journal.pone.0249496)
Supplement: S3 File — (ZIP) [file pone.0249496.s003.zip › S3_File/outputs/Triflumuron/ldp_line_inputs_tri_Aziziyah.xls]

Con.	Con. * 10	Log (Con. * 10)	Treated	Observed response %	Linear response %	Linear probit
0.3125	3.125	0.4949	100	3.300	1.83477	2.9013
0.625	6.25	0.7959	100	6.633	7.48076	3.5582
1.25	12.5	1.0969	100	23.300	21.6289	4.2151
2.5	25	1.3979	100	36.633	44.9102	4.8720
5	50	1.6990	100	73.300	70.1644	5.5292
10	100	2.0000	100	89.967	88.2153	6.1861
20	200	2.3010	100	96.633	96.7095	6.8430


Slope	2.1825	+/-  0.1336	
Chi	5.0845	tabulated  11.1	
p	0.4057		
h	1.0169		
g	0.0144		
r	0.9947	tabulated  0.755	
			


LC	Con.	Lower limit	Upper limit	
	ppm	ppm	ppm	
25	1.4044	1.1936	1.6196	
50	2.8611	2.5187	3.2525	
75	5.8289	5.04	6.8882	
90	11.0601	9.1391	13.9347	
95	16.2264	12.9713	21.3701	
99	33.2996	24.8759	47.9249	
10	0.7401	0.5909	0.8919	
