# Supplementary material for: Evaluation of triflumuron and pyriproxyfen as alternative candidates to control house fly, Musca domestica L. (Diptera: Muscidae), in Riyadh city, Saudi Arabia
Source: PLoS One. 2021 Apr 8;16(4):e0249496. doi: 10.1371/journal.pone.0249496 (PMC8031380; doi:10.1371/journal.pone.0249496)
Supplement: S3 File — (ZIP) [file pone.0249496.s003.zip › S3_File/outputs/Triflumuron/ldp_line_inputs_tri_lab.xls]

Con.	Con. * 100	Log (Con. * 100)	Treated	Observed response %	Linear response %	Linear probit
0.0391	3.91	0.5922	100	12.572	18.704	4.1110
0.0781	7.81	0.8927	100	35.343	30.5235	4.4905
0.1563	15.63	1.1940	100	49.967	44.8711	4.8710
0.3125	31.25	1.4949	100	53.300	59.9131	5.2511
0.625	62.5	1.7959	100	79.967	73.6032	5.6312
1.25	125	2.0969	100	86.633	84.4021	6.0114
2.5	250	2.3979	100	86.633	91.7883	6.3915
5	500	2.6990	100	96.633	96.1618	6.7718


Slope	1.2629	+/-  0.0851	
Chi	12.5119	tabulated  12.6	
p	0.0515		
h	2.0853		
g	0.0174		
r	0.9795	tabulated  0.707	
			


LC	Con.	Lower limit	Upper limit	
	ppm	ppm	ppm	
25	0.0578	0.042	0.075	
50	0.1977	0.1616	0.2383	
75	0.6764	0.5539	0.8496	
90	2.0459	1.5432	2.9017	
95	3.9678	2.8079	6.1409	
99	13.743	8.5335	25.3333	
10	0.0191	0.012	0.0276	
