# Supplementary material for: Evaluation of triflumuron and pyriproxyfen as alternative candidates to control house fly, Musca domestica L. (Diptera: Muscidae), in Riyadh city, Saudi Arabia
Source: PLoS One. 2021 Apr 8;16(4):e0249496. doi: 10.1371/journal.pone.0249496 (PMC8031380; doi:10.1371/journal.pone.0249496)
Supplement: S3 File — (ZIP) [file pone.0249496.s003.zip › S3_File/outputs/Triflumuron/ldp_line_inputs_tri_Munsiyah.xls]

Con.	Con. * 10	Log (Con. * 10)	Treated	Observed response %	Linear response %	Linear probit
0.3125	3.125	0.4949	100	3.333	1.39416	2.7812
0.625	6.25	0.7959	100	6.667	4.93090	3.3478
1.25	12.5	1.0969	100	13.333	13.8859	3.9144
2.5	25	1.3979	100	22.581	30.1922	4.4811
5	50	1.6990	100	43.333	51.9091	5.0479
10	100	2.0000	100	83.871	73.0577	5.6146


Slope	1.8825	+/-  0.1518	
Chi	15.4629	tabulated  9.5	
p	0.0038		
h	3.8657		
g	0.1936		
r	0.9656	tabulated  0.811	
			


LC	Con.	Lower limit	Upper limit	
	ppm	ppm	ppm	
25	2.0666	1.1692	3.0667	
50	4.7157	3.2317	8.5846	
75	10.7606	8.1117	26.464	
90	22.6113	17.6574	76.6757	
95	35.2621	27.768	146.7794	
99	81.1457	63.9709	503.4205	
