# Supplementary material for: Evaluation of triflumuron and pyriproxyfen as alternative candidates to control house fly, Musca domestica L. (Diptera: Muscidae), in Riyadh city, Saudi Arabia
Source: PLoS One. 2021 Apr 8;16(4):e0249496. doi: 10.1371/journal.pone.0249496 (PMC8031380; doi:10.1371/journal.pone.0249496)
Supplement: S3 File — (ZIP) [file pone.0249496.s003.zip › S3_File/outputs/Triflumuron/ldp_line_inputs_tri_northside.xls]

Con.	Con. * 10	Log (Con. * 10)	Treated	Observed response %	Linear response %	Linear probit
0.3125	3.125	0.4949	100	6.667	8.88895	3.6521
0.625	6.25	0.7959	100	23.333	18.1789	4.0913
1.25	12.5	1.0969	100	33.333	31.9379	4.5306
2.5	25	1.3979	100	46.667	48.7968	4.9698
5	50	1.6990	100	56.667	65.8783	5.4092
10	100	2.0000	100	86.667	80.1884	5.8484


Slope	1.4593	+/-  0.1203	
Chi	9.0788	tabulated  9.5	
p	0.0592		
h	2.2697		
g	0.0261		
r	0.9765	tabulated  0.811	
			


LC	Con.	Lower limit	Upper limit	
	ppm	ppm	ppm	
25	0.9044	0.7077	1.1065	
50	2.6217	2.1983	3.1691	
75	7.5998	5.9399	10.4346	
90	19.8073	13.8714	31.9522	
95	35.1384	22.8917	62.8367	
99	102.9723	58.2569	224.6336	
10	0.347	0.2347	0.4666	
