# Supplementary material for: Evaluation of triflumuron and pyriproxyfen as alternative candidates to control house fly, Musca domestica L. (Diptera: Muscidae), in Riyadh city, Saudi Arabia
Source: PLoS One. 2021 Apr 8;16(4):e0249496. doi: 10.1371/journal.pone.0249496 (PMC8031380; doi:10.1371/journal.pone.0249496)
Supplement: S3 File — (ZIP) [file pone.0249496.s003.zip › S3_File/outputs/Triflumuron/ldp_line_inputs_tri_west.xls]

Con.	Con. * 10	Log (Con. * 10)	Treated	Observed response %	Linear response %	Linear probit
0.3125	3.125	0.4949	100	6.667	2.24517	2.9887
0.625	6.25	0.7959	100	10.000	6.77392	3.5063
1.25	12.5	1.0969	100	13.333	16.4585	4.0240
2.5	25	1.3979	100	16.129	32.3352	4.5416
5	50	1.6990	100	53.333	52.3677	5.0594
20	200	2.3010	100	93.333	86.3127	6.0947


Slope	1.7197	+/-  0.1265	
Chi	27.8107	tabulated  9.5	
p	0		
h	6.9527		
g	0.2901		
r	0.9432	tabulated  0.811	
			


LC	Con.	Lower limit	Upper limit	
	ppm	ppm	ppm	
25	1.8717	0.7443	3.3291	
50	4.6178	2.6487	11.9133	
75	11.3933	8.6601	46.402	
90	25.6842	23.8277	166.5565	
95	41.7753	42.9403	363.8777	
99	104.026	126.7684	1611.0728	
10	0.8303	0.2206	1.1375	
