# Supplementary material for: Evaluation of triflumuron and pyriproxyfen as alternative candidates to control house fly, Musca domestica L. (Diptera: Muscidae), in Riyadh city, Saudi Arabia
Source: PLoS One. 2021 Apr 8;16(4):e0249496. doi: 10.1371/journal.pone.0249496 (PMC8031380; doi:10.1371/journal.pone.0249496)
Supplement: S3 File — (ZIP) [file pone.0249496.s003.zip › S3_File/outputs/triflumuron_compare.xls]

No	Line name	LC50	Lower limit	Upper limit	1	2	3	4	5	6	RR	Slope	Slope +/-	LC90	LC99
1	Lab_Triflumuron	0.198	0.162	0.238	*						1.000	1.263	0.085	2.046	13.743
2	Northside_Triflumuro	2.622	2.198	3.169		*	*	*			13.242	1.459	0.120	19.807	102.972
3	Aziziyah_Triflumuron	2.861	2.519	3.253		*	*	*	*		14.449	2.182	0.134	11.060	33.300
4	West Riyadh_Triflumu	3.824	2.069	7.721		*	*	*	*	*	19.313	1.956	0.124	17.287	59.125
5	Al-Munsiyah_Triflumu	4.716	3.232	8.585			*	*	*	*	23.818	1.883	0.152	22.611	81.146
6	As Saadah_Triflumuro	6.536	5.293	8.33				*	*	*	33.010	1.209	0.088	75.008	548.249

 Resistance Ratio (RR) compared with Lab_Triflumuron
