# Supplementary material for: Evaluation of triflumuron and pyriproxyfen as alternative candidates to control house fly, Musca domestica L. (Diptera: Muscidae), in Riyadh city, Saudi Arabia
Source: PLoS One. 2021 Apr 8;16(4):e0249496. doi: 10.1371/journal.pone.0249496 (PMC8031380; doi:10.1371/journal.pone.0249496)
Supplement: S3 File — (ZIP) [file pone.0249496.s003.zip › S3_File/WestRiyadh_Pyriproxy.ldp]

2,"","","","",""
2,0,"ppm","",2,"Dose","LD","",0,"0.05",0,1
9,4
"T","0.1563","13.333","0.98161139170T","T","0.3125","26.667","0.98843587638T","T","0.625","43.333","0.99531099159T","T","1.25","51.613","1.00223392702T","T","2.5","66.667","1.00920501527T","T","5","73.333","1.01622459127T","T","10","90.000","1.02329299228T","WestRiyadh_Pyriproxyfen","","",""
