# Supplementary material for: Evaluation of triflumuron and pyriproxyfen as alternative candidates to control house fly, Musca domestica L. (Diptera: Muscidae), in Riyadh city, Saudi Arabia
Source: PLoS One. 2021 Apr 8;16(4):e0249496. doi: 10.1371/journal.pone.0249496 (PMC8031380; doi:10.1371/journal.pone.0249496)
Supplement: S4 File — (ZIP) [file pone.0249496.s004.zip]

Archive with 10 entries (10 files):
- S4_File/AllStrains_Pyriproxyfen.JNB
- S4_File/AllStrains_Pyriproxyfen_probability.JNB
- S4_File/AllStrains_Triflumuron.JNB
- S4_File/AllStrains_Triflumuron_probability.JNB
- S4_File/Al-Munsiyah slaughterhouse.JNB
- S4_File/As Saadah district slaughterhouse.JNB
- S4_File/Aziziyah slaughterhouse.JNB
- S4_File/Fig 1.TIF
- S4_File/Fig 2.TIF
- S4_File/West Riyadh slaughterhouse.JNB
