# Supplementary material for: Evaluation of triflumuron and pyriproxyfen as alternative candidates to control house fly, Musca domestica L. (Diptera: Muscidae), in Riyadh city, Saudi Arabia
Source: PLoS One. 2021 Apr 8;16(4):e0249496. doi: 10.1371/journal.pone.0249496 (PMC8031380; doi:10.1371/journal.pone.0249496)
Supplement: S5 File — (ZIP) [file pone.0249496.s005.zip]

Archive with 2 entries (2 files):
- S5_File/Pyriproxyfen.pzfx
- S5_File/Triflumuron.pzfx
